# Supplementary material for: In Situ Release of Ulvan from Crosslinked Ulvan/Chitosan Complex Films and Their Evaluation as Wound Dressings
Source: Polymers (Basel). 2022 Dec 8;14(24):5382. doi: 10.3390/polym14245382 (PMC9786826; doi:10.3390/polym14245382)
Supplement: Supplementary file 1 [file polymers-14-05382-s001.zip]

Archive with 1 entries (1 files):
- polymers-2019112-supplementary.pdf
